# Supplementary material for: Effect of the TrFE Content on the Crystallization and SSA Thermal Fractionation of P(VDF-co-TrFE) Copolymers
Source: Int J Mol Sci. 2022 Sep 8;23(18):10365. doi: 10.3390/ijms231810365 (PMC9499170; doi:10.3390/ijms231810365)
Supplement: Supplementary file 1 [file ijms-23-10365-s001.zip]

Archive with 1 entries (1 files):
- ijms-1861591-supplementary.pdf
